# Supplementary material for: Habitat Quality Assessment Within Expanded Ranges of Dengue Vectors Using a Composite Index Scale
Source: Ecol Evol. 2026 Jan 24;16(1):e72387. doi: 10.1002/ece3.72387 (PMC12831639; doi:10.1002/ece3.72387)
Supplement: Supplementary file 1 — Table S1: Collections. [file ECE3-16-e72387-s002.csv]

species	longitude	latitude
Aedes aegypti	103.914798	1.306632
Aedes aegypti	72.89268	2.66737
Aedes aegypti	120.42495	23.47587
Aedes aegypti	108.183105	-7.356753
Aedes aegypti	76.357038	10.100371
Aedes aegypti	115.249796	-8.662207
Aedes aegypti	120.337467	22.596104
Aedes aegypti	55.364076	25.225351
Aedes aegypti	88.343368	22.583884
Aedes aegypti	55.421093	25.345967
Aedes aegypti	103.360792	16.631595
Aedes aegypti	80.231636	13.097864
Aedes aegypti	78.425625	17.407646
Aedes aegypti	100.041097	9.465063
Aedes aegypti	100.530453	13.735033
Aedes aegypti	50.0391	26.575106
Aedes aegypti	55.133645	25.077297
Aedes aegypti	121.066429	14.550842
Aedes aegypti	76	11.8
Aedes aegypti	99.280002	13.783525
Aedes aegypti	99.321218	14.763239
Aedes aegypti	99.680389	8.160583
Aedes aegypti	101.251101	15.747735
Aedes aegypti	98.94095	14.318786
Aedes aegypti	100.128264	17.476655
Aedes aegypti	98.615629	14.940706
Aedes aegypti	99.383244	13.427679
Aedes aegypti	102.082778	13.650556
Aedes aegypti	103.261667	18.024444
Aedes aegypti	104.661667	15.871111
Aedes aegypti	98.720925	14.670656
Aedes aegypti	99.187126	14.026089
Aedes aegypti	99.308861	7.600035
Aedes aegypti	99.128413	14.026883
Aedes aegypti	99.645557	12.7855
Aedes aegypti	101.739265	12.960547
Aedes aegypti	104.473237	16.910898
Aedes aegypti	104.724894	16.138859
Aedes aegypti	98.988139	14.335778
Aedes aegypti	102.444778	17.223333
Aedes aegypti	99.413953	13.396582
Aedes aegypti	105.374034	14.591819
Aedes aegypti	99.361184	14.270218
Aedes aegypti	102.781306	17.395889
Aedes aegypti	101.183806	16.720417
Aedes aegypti	99.081207	14.100143
Aedes aegypti	100.533531	13.725409
Aedes aegypti	103.233552	16.935962
Aedes aegypti	100.48296	13.843151
Aedes aegypti	99.930222	15.362389
Aedes aegypti	102.635444	17.310194
Aedes aegypti	99.95983	13.427448
Aedes aegypti	100.751117	13.725617
Aedes aegypti	100.256861	16.092861
Aedes aegypti	100.081916	13.796701
Aedes aegypti	99.536639	16.468917
Aedes aegypti	100.011111	15.383056
Aedes aegypti	100.120083	18.114889
Aedes aegypti	98.751836	14.55121
Aedes aegypti	99.263446	13.869443
Aedes aegypti	98.722985	14.611756
Aedes aegypti	102.193616	12.683439
Aedes aegypti	100.425191	13.714226
Aedes aegypti	103.484397	14.890533
Aedes aegypti	104.691789	14.480704
Aedes aegypti	99.123269	14.052543
Aedes aegypti	99.274324	13.37981
Aedes aegypti	99.433	13.890611
Aedes aegypti	99.670083	13.218098
Aedes aegypti	99.377469	14.5429
Aedes aegypti	102.499167	13.690444
Aedes aegypti	102.430589	12.356449
Aedes aegypti	98.329983	19.436878
Aedes aegypti	99.098839	14.169759
Aedes aegypti	99.083191	14.458198
Aedes aegypti	99.212139	16.701861
Aedes aegypti	99.358923	14.772592
Aedes aegypti	99.081207	14.100143
Aedes aegypti	99.151931	13.89761
Aedes aegypti	99.317018	13.790713
Aedes aegypti	102.911148	14.149722
Aedes aegypti	100.67382	13.780937
Aedes aegypti	99.211781	14.046716
Aedes aegypti	103.495556	16.436667
Aedes aegypti	99.409712	14.634444
Aedes aegypti	99.274324	13.37981
Aedes aegypti	99.088655	14.194176
Aedes aegypti	100.382235	17.343596
Aedes aegypti	101.750083	17.362833
Aedes aegypti	101.719929	12.903258
Aedes aegypti	99.296459	12.920093
Aedes aegypti	101.213444	12.688806
Aedes aegypti	100.576547	13.711079
Aedes aegypti	100.075611	15.844194
Aedes aegypti	102.32925	13.743917
Aedes aegypti	100.098333	15.202222
Aedes aegypti	103.310838	16.182903
Aedes aegypti	100.586861	13.861972
Aedes aegypti	99.268212	13.988792
Aedes aegypti	99.208309	14.3017
Aedes aegypti	104.211418	14.506937
Aedes aegypti	99.176556	10.491611
Aedes aegypti	98.627053	9.912244
Aedes aegypti	99.959722	8.442778
Aedes aegypti	104.182052	16.898576
Aedes aegypti	100.64	14.15
Aedes aegypti	99.53256	14.025407
Aedes aegypti	100.078817	6.788007
Aedes aegypti	104.143889	15.788889
Aedes aegypti	99.382518	14.75967
Aedes aegypti	99.859677	17.238298
Aedes aegypti	103.833651	17.022251
Aedes aegypti	100.530662	14.017076
Aedes aegypti	98.492807	9.451781
Aedes aegypti	99.511861	13.429431
Aedes aegypti	99.018408	14.329009
Aedes aegypti	99.268212	13.988792
Aedes aegypti	101.416111	14.703333
Aedes aegypti	100.541099	13.810377
Aedes aegypti	101.251101	15.747735
Aedes aegypti	99.319101	14.225909
Aedes aegypti	99.263402	13.829658
Aedes aegypti	100.09551	15.388363
Aedes aegypti	99.088655	14.194176
Aedes aegypti	99.949367	16.736074
Aedes aegypti	98.988669	14.336786
Aedes aegypti	102.575139	17.864194
Aedes aegypti	98.557819	14.670573
Aedes aegypti	100.786002	18.789026
Aedes aegypti	99.013478	14.077114
Aedes aegypti	102.198975	16.957029
Aedes aegypti	97.935824	18.81239
Aedes aegypti	99.646246	13.403983
Aedes aegypti	101.904816	6.31097
Aedes aegypti	99.307899	11.010557
Aedes aegypti	98.615629	14.940706
Aedes aegypti	98.938173	14.215543
Aedes aegypti	99.709917	17.016556
Aedes aegypti	100.794688	13.827111
Aedes aegypti	99.081207	14.100143
Aedes aegypti	99.566076	15.220405
Aedes aegypti	98.707889	14.56204
Aedes aegypti	99.622278	7.541806
Aedes aegypti	99.088655	14.194176
Aedes aegypti	99.235	9.099056
Aedes aegypti	99.280002	13.783525
Aedes aegypti	101.665313	6.076102
Aedes aegypti	102.066846	15.853839
Aedes aegypti	101.993889	17.320972
Aedes aegypti	99.707611	17.021861
Aedes aegypti	103.557222	18.403056
Aedes aegypti	104.306111	15.779167
Aedes aegypti	105.242314	14.5029
Aedes aegypti	98.938173	14.215543
Aedes aegypti	101.719929	12.903258
Aedes aegypti	100.89312	15.813364
Aedes aegypti	99.187126	14.026089
Aedes aegypti	99.337546	14.218912
Aedes aegypti	100.217409	13.558377
Aedes aegypti	100.510863	16.847539
Aedes aegypti	102.102542	12.598666
Aedes aegypti	99.635281	13.975377
Aedes aegypti	103.754088	17.850781
Aedes aegypti	104.42	16.580278
Aedes aegypti	103.646444	16.323333
Aedes aegypti	100.579369	13.852102
Aedes aegypti	100.574775	14.6475
Aedes aegypti	99.237876	14.202212
Aedes aegypti	99.268212	13.988792
Aedes aegypti	100.175939	16.84135
Aedes aegypti	101.023611	14.296944
Aedes aegypti	99.18506	14.21763
Aedes aegypti	99.081207	14.100143
Aedes aegypti	99.388611	9.151667
Aedes aegypti	99.855336	12.234468
Aedes aegypti	104.585816	14.656914
Aedes aegypti	103.833651	17.022251
Aedes aegypti	99.173763	13.987069
Aedes aegypti	99.319101	14.225909
Aedes aegypti	99.184979	14.11817
Aedes aegypti	104.312034	14.554037
Aedes aegypti	99.578596	11.53989
Aedes aegypti	99.263402	13.829658
Aedes aegypti	98.988669	14.336786
Aedes aegypti	99.652327	13.31654
Aedes aegypti	98.454249	19.308065
Aedes aegypti	99.140833	10.594056
Aedes aegypti	101.902275	15.595862
Aedes aegypti	101.707	14.001667
Aedes aegypti	97.98278	19.205743
Aedes aegypti	99.386491	13.695979
Aedes aegypti	100.016667	15.376389
Aedes aegypti	100.60025	13.845861
Aedes aegypti	102.033679	13.960971
Aedes aegypti	100.624451	16.741845
Aedes aegypti	101.794338	13.49568
Aedes aegypti	102.042768	15.805537
Aedes aegypti	98.668136	14.655988
Aedes aegypti	99.923639	13.386389
Aedes aegypti	100.128333	15.181389
Aedes aegypti	100.061694	13.09475
Aedes aegypti	104.668335	16.0412
Aedes aegypti	99.605885	13.14367
Aedes aegypti	101.193607	16.765478
Aedes aegypti	99.268026	13.827844
Aedes aegypti	100.112763	17.54115
Aedes aegypti	99.187126	14.026089
Aedes aegypti	100.199528	16.877972
Aedes aegypti	100.062944	6.611722
Aedes aegypti	99.337546	14.218912
Aedes aegypti	100.63066	13.746192
Aedes aegypti	103.059194	16.531417
Aedes aegypti	98.666164	8.583302
Aedes aegypti	99.687316	13.229365
Aedes aegypti	100.751699	16.913396
Aedes aegypti	104.208742	14.503051
Aedes aegypti	101.157	16.508917
Aedes aegypti	99.279861	10.596583
Aedes aegypti	99.875248	12.946312
Aedes aegypti	98.326601	15.184135
Aedes aegypti	104.724894	16.138859
Aedes aegypti	98.673505	14.79252
Aedes aegypti	103.982958	16.016782
Aedes aegypti	98.9806	14.517659
Aedes aegypti	99.268212	13.988792
Aedes aegypti	99.128413	14.026883
Aedes aegypti	100.626067	13.898652
Aedes aegypti	99.6585	18.276
Aedes aegypti	100.433325	13.715237
Aedes aegypti	102.492244	15.219805
Aedes aegypti	100.105071	15.376781
Aedes aegypti	100.56425	13.85175
Aedes aegypti	100.650891	13.750071
Aedes aegypti	99.469207	7.674829
Aedes aegypti	99.322804	14.758513
Aedes aegypti	102.298056	13.381889
Aedes aegypti	99.720057	15.30895
Aedes aegypti	103.59543	17.039013
Aedes aegypti	103.63334	17.130957
Aedes aegypti	99.211781	14.046716
Aedes aegypti	98.329983	19.436878
Aedes aegypti	99.408709	13.848447
Aedes aegypti	98.722985	14.611756
Aedes aegypti	99.409712	14.634444
Aedes aegypti	99.378541	14.028376
Aedes aegypti	101.637721	6.030815
Aedes aegypti	98.975276	14.592674
Aedes aegypti	102.080286	13.819361
Aedes aegypti	101.234592	14.56598
Aedes aegypti	99.687316	13.229365
Aedes aegypti	102.866667	16.423889
Aedes aegypti	102.058493	12.785252
Aedes aegypti	101.794338	13.49568
Aedes aegypti	105.36191	15.656875
Aedes aegypti	100.93137	13.69341
Aedes aegypti	98.399541	19.431699
Aedes aegypti	100.816494	13.826308
Aedes aegypti	99.957676	12.245107
Aedes aegypti	100.841548	16.886403
Aedes aegypti	99.932731	13.131141
Aedes aegypti	98.620219	14.974166
Aedes aegypti	99.378028	9.172028
Aedes aegypti	99.692222	8.173056
Aedes aegypti	99.319101	14.225909
Aedes aegypti	103.591379	16.163314
Aedes aegypti	101.252322	15.805219
Aedes aegypti	98.42031	8.300807
Aedes aegypti	99.237876	14.202212
Aedes aegypti	97.915494	18.132221
Aedes aegypti	100.69225	13.766222
Aedes aegypti	99.357918	13.701094
Aedes aegypti	104.305833	15.779444
Aedes aegypti	100.802838	16.89936
Aedes aegypti	99.496263	11.223328
Aedes aegypti	102.462267	12.595272
Aedes aegypti	100.072186	6.777417
Aedes aegypti	98.752905	14.475528
Aedes aegypti	99.18506	14.21763
Aedes aegypti	99.151931	13.89761
Aedes aegypti	99.370419	13.421992
Aedes aegypti	101.2185	14.195222
Aedes aegypti	99.855939	7.920846
Aedes aegypti	101.382	14.057417
Aedes aegypti	99.211781	14.046716
Aedes aegypti	103.63334	17.130957
Aedes aegypti	98.627053	9.912244
Aedes aegypti	99.859677	17.238298
Aedes aegypti	103.645	16.061444
Aedes aegypti	99.379358	13.671355
Aedes aegypti	99.952393	12.570103
Aedes aegypti	100.641667	14.088333
Aedes aegypti	99.268212	13.988792
Aedes aegypti	99.496528	18.294611
Aedes aegypti	98.6327	14.743635
Aedes aegypti	99.469207	7.674829
Aedes aegypti	100.072083	15.556833
Aedes aegypti	99.37558	11.293432
Aedes aegypti	100.090194	15.414593
Aedes aegypti	99.646246	13.403983
Aedes aegypti	100.411237	13.925898
Aedes aegypti	101.416111	14.701389
Aedes aegypti	98.393148	8.248306
Aedes aegypti	98.988389	14.33525
Aedes aegypti	102.736167	17.881806
Aedes aegypti	99.948083	8.416472
Aedes aegypti	104.063014	14.433857
Aedes aegypti	99.031199	14.237592
Aedes aegypti	97.912542	17.988084
Aedes aegypti	98.627053	9.912244
Aedes aegypti	100.378444	16.039194
Aedes aegypti	99.187126	14.026089
Aedes aegypti	99.852194	17.117556
Aedes aegypti	99.268026	13.827844
Aedes aegypti	99.370419	13.421992
Aedes aegypti	99.832361	8.155722
Aedes aegypti	99.081207	14.100143
Aedes aegypti	102.767778	17.7775
Aedes aegypti	100.116415	7.597235
Aedes aegypti	98.615629	14.940706
Aedes aegypti	99.211781	14.046716
Aedes aegypti	99.322804	14.758513
Aedes aegypti	98.0852	18.562855
Aedes aegypti	101.787222	14.118889
Aedes aegypti	104.666944	15.871389
Aedes aegypti	102.786556	17.401083
Aedes aegypti	104.419444	16.58
Aedes aegypti	100.666944	14.364167
Aedes aegypti	100.562461	14.345113
Aedes aegypti	99.592917	17.021694
Aedes aegypti	103.728408	16.926085
Aedes aegypti	101.015326	13.626253
Aedes aegypti	99.687803	12.664836
Aedes aegypti	98.595281	14.678629
Aedes aegypti	99.566076	15.220405
Aedes aegypti	104.762389	15.401556
Aedes aegypti	99.947017	13.456578
Aedes aegypti	99.687803	12.664836
Aedes aegypti	101.501371	13.239733
Aedes aegypti	100.594354	13.693777
Aedes aegypti	99.750139	11.915639
Aedes aegypti	99.931583	15.364
Aedes aegypti	99.670083	13.218098
Aedes aegypti	101.031389	14.315833
Aedes aegypti	100.115472	14.479694
Aedes aegypti	103.508611	16.420833
Aedes aegypti	100.138483	18.054915
Aedes aegypti	100.018611	15.376389
Aedes aegypti	98.746245	14.570192
Aedes aegypti	99.28775	16.681667
Aedes aegypti	98.722985	14.611756
Aedes aegypti	100.04875	7.735389
Aedes aegypti	98.545316	8.566897
Aedes aegypti	98.2275	8.568889
Aedes aegypti	100.645444	19.435035
Aedes aegypti	99.408709	13.848447
Aedes aegypti	99.533472	14.017639
Aedes aegypti	100.567917	13.848861
Aedes aegypti	99.129673	14.609172
Aedes aegypti	99.268212	13.988792
Aedes aegypti	99.126167	16.889083
Aedes aegypti	99.409712	14.634444
Aedes aegypti	99.274324	13.37981
Aedes aegypti	99.173763	13.987069
Aedes aegypti	105.506659	15.695174
Aedes aegypti	101.857927	15.575868
Aedes aegypti	99.240469	14.02318
Aedes aegypti	98.938173	14.215543
Aedes aegypti	100.560945	13.892869
Aedes aegypti	99.317018	13.790713
Aedes aegypti	100.035083	13.441
Aedes aegypti	99.081207	14.100143
Aedes aegypti	99.037168	14.305142
Aedes aegypti	99.720139	15.309417
Aedes aegypti	102.497667	13.692417
Aedes aegypti	99.319101	14.225909
Aedes aegypti	99.934889	12.592056
Aedes aegypti	102.766667	17.771667
Aedes aegypti	100.571417	13.849806
Aedes aegypti	102.182583	13.349
Aedes aegypti	99.3317	14.793109
Aedes aegypti	100.128056	15.181667
Aedes aegypti	103.23025	16.252944
Aedes aegypti	101.097104	16.449714
Aedes aegypti	98.774574	10.330236
Aedes aegypti	102.851528	16.414444
Aedes aegypti	99.687803	12.664836
Aedes aegypti	97.972542	19.288151
Aedes aegypti	100.640278	14.15
Aedes aegypti	98.720925	14.670656
Aedes aegypti	102.886101	14.46844
Aedes aegypti	100.062933	6.611723
Aedes aegypti	99.645557	12.7855
Aedes aegypti	100.644662	13.700245
Aedes aegypti	99.263446	13.869443
Aedes aegypti	99.131222	10.5065
Aedes aegypti	98.595281	14.678629
Aedes aegypti	99.925542	12.877493
Aedes aegypti	98.832576	14.575694
Aedes aegypti	104.72243	15.353589
Aedes aegypti	99.333372	14.021586
Aedes aegypti	104.691789	14.480704
Aedes aegypti	99.379446	19.285308
Aedes aegypti	100.569921	13.998424
Aedes aegypti	99.180595	13.914555
Aedes aegypti	102.083974	14.971146
Aedes aegypti	99.386491	13.695979
Aedes aegypti	99.013478	14.077114
Aedes aegypti	99.785556	11.743556
Aedes aegypti	99.892751	14.507256
Aedes aegypti	99.958333	8.441111
Aedes aegypti	100.028961	15.38442
Aedes aegypti	100.150472	18.137944
Aedes aegypti	104.22271	14.615236
Aedes aegypti	98.739665	14.639804
Aedes aegypti	99.149627	13.893048
Aedes aegypti	99.582399	13.355311
Aedes aegypti	99.240469	14.02318
Aedes aegypti	101.345833	13.748333
Aedes aegypti	99.330712	14.016425
Aedes aegypti	100.571631	13.911973
Aedes aegypti	98.6327	14.743635
Aedes aegypti	99.098839	14.169759
Aedes aegypti	99.99143	12.400861
Aedes aegypti	100.624841	17.543373
Aedes aegypti	98.590307	9.94801
Aedes aegypti	101.251101	15.747735
Aedes aegypti	99.49425	7.549667
Aedes aegypti	98.615629	14.940706
Aedes aegypti	98.268263	9.163782
Aedes aegypti	99.382518	14.75967
Aedes aegypti	101.541033	14.491603
Aedes aegypti	100.552095	13.711889
Aedes aegypti	103.567073	15.020803
Aedes aegypti	98.627053	9.912244
Aedes aegypti	99.081207	14.100143
Aedes aegypti	103.588787	16.376585
Aedes aegypti	99.098839	14.169759
Aedes aegypti	99.231944	9.113278
Aedes aegypti	103.3125	18.0175
Aedes aegypti	103.81186	17.092886
Aedes aegypti	100.165002	13.622219
Aedes aegypti	104.306111	15.778889
Aedes aegypti	99.135019	14.092576
Aedes aegypti	103.646444	16.063417
Aedes aegypti	104.723056	16.548056
Aedes aegypti	99.379248	14.49769
Aedes aegypti	99.409712	14.634444
Aedes aegypti	98.407775	9.330989
Aedes aegypti	102.458472	12.189866
Aedes aegypti	99.511861	13.429431
Aedes aegypti	98.910402	14.959094
Aedes aegypti	104.299222	15.077833
Aedes aegypti	104.143333	15.788889
Aedes aegypti	98.745317	14.570191
Aedes aegypti	101.514417	14.0655
Aedes aegypti	99.363747	14.632549
Aedes aegypti	104.182052	16.898576
Aedes aegypti	98.988669	14.336786
Aedes aegypti	99.379358	13.671355
Aedes aegypti	99.670083	13.218098
Aedes aegypti	100.96035	16.971298
Aedes aegypti	98.720925	14.670656
Aedes aegypti	100.641944	14.088333
Aedes aegypti	99.244714	13.429946
Aedes aegypti	102.432897	17.179323
Aedes aegypti	100.495023	13.698279
Aedes aegypti	99.157197	14.135369
Aedes aegypti	99.652327	13.31654
Aedes aegypti	99.184979	14.11817
Aedes aegypti	99.794671	11.793661
Aedes aegypti	99.081207	14.100143
Aedes aegypti	100.692417	13.807528
Aedes aegypti	99.211781	14.046716
Aedes aegypti	99.687316	13.229365
Aedes aegypti	102.940722	17.102528
Aedes aegypti	101.863087	17.123851
Aedes aegypti	100.448448	13.845264
Aedes aegypti	99.013478	14.077114
Aedes aegypti	100.101639	13.759972
Aedes aegypti	100.835417	18.732083
Aedes aegypti	99.762314	15.990337
Aedes aegypti	99.762314	15.990337
Aedes aegypti	99.762314	15.990337
Aedes aegypti	99.762314	15.990337
Aedes aegypti	99.762314	15.990337
Aedes aegypti	99.762314	15.990337
Aedes aegypti	99.762314	15.990337
Aedes aegypti	99.762314	15.990337
Aedes aegypti	99.762314	15.990337
Aedes aegypti	99.762314	15.990337
Aedes aegypti	99.762314	15.990337
Aedes aegypti	99.762314	15.990337
Aedes aegypti	99.762314	15.990337
Aedes aegypti	99.762314	15.990337
Aedes aegypti	99.762314	15.990337
Aedes aegypti	99.762314	15.990337
Aedes aegypti	99.762314	15.990337
Aedes aegypti	99.762314	15.990337
Aedes aegypti	99.762314	15.990337
Aedes aegypti	99.762314	15.990337
Aedes aegypti	99.762314	15.990337
Aedes aegypti	99.762314	15.990337
Aedes aegypti	99.762314	15.990337
Aedes aegypti	99.762314	15.990337
Aedes aegypti	99.762314	15.990337
Aedes aegypti	99.762314	15.990337
Aedes aegypti	99.762314	15.990337
Aedes aegypti	99.762314	15.990337
Aedes aegypti	99.762314	15.990337
Aedes aegypti	99.762314	15.990337
Aedes aegypti	99.762314	15.990337
Aedes aegypti	99.762314	15.990337
Aedes aegypti	99.762314	15.990337
Aedes aegypti	99.762314	15.990337
Aedes aegypti	99.762314	15.990337
Aedes aegypti	99.762314	15.990337
Aedes aegypti	99.762314	15.990337
Aedes aegypti	99.762314	15.990337
Aedes aegypti	99.762314	15.990337
Aedes aegypti	99.762314	15.990337
Aedes aegypti	99.762314	15.990337
Aedes aegypti	99.762314	15.990337
Aedes aegypti	99.762314	15.990337
Aedes aegypti	99.762314	15.990337
Aedes aegypti	99.762314	15.990337
Aedes aegypti	99.762314	15.990337
Aedes aegypti	99.762314	15.990337
Aedes aegypti	99.762314	15.990337
Aedes aegypti	99.762314	15.990337
Aedes aegypti	99.762314	15.990337
Aedes aegypti	99.762314	15.990337
Aedes aegypti	99.762314	15.990337
Aedes aegypti	99.762314	15.990337
Aedes aegypti	99.762314	15.990337
Aedes aegypti	99.762314	15.990337
Aedes aegypti	99.762314	15.990337
Aedes aegypti	99.762314	15.990337
Aedes aegypti	99.762314	15.990337
Aedes aegypti	99.762314	15.990337
Aedes aegypti	99.762314	15.990337
Aedes aegypti	99.762314	15.990337
Aedes aegypti	99.762314	15.990337
Aedes aegypti	99.762314	15.990337
Aedes aegypti	99.762314	15.990337
Aedes aegypti	99.762314	15.990337
Aedes aegypti	99.762314	15.990337
Aedes aegypti	99.762314	15.990337
Aedes aegypti	99.762314	15.990337
Aedes aegypti	99.762314	15.990337
Aedes aegypti	120.337296	22.598284
Aedes aegypti	120.337715	22.598324
Aedes aegypti	106.845278	-6.204167
Aedes aegypti	106.8325	-6.152778
Aedes aegypti	106.845278	-6.204167
Aedes aegypti	106.845278	-6.204167
Aedes aegypti	106.845278	-6.204167
Aedes aegypti	107.541122	-6.886257
Aedes aegypti	106.845278	-6.204167
Aedes aegypti	106.829518	-6.229746
Aedes aegypti	106.845278	-6.204167
Aedes aegypti	106.845278	-6.204167
Aedes aegypti	106.845278	-6.204167
Aedes aegypti	106.8325	-6.152778
Aedes aegypti	106.845278	-6.204167
Aedes aegypti	122.038574	-5.309061
Aedes aegypti	77.613817	12.925572
Aedes aegypti	100.52987	13.737449
Aedes aegypti	120.337494	22.596004
Aedes aegypti	133.435516	-2.522131
Aedes aegypti	120.757688	0.876825
Aedes aegypti	106.734975	-6.033446
Aedes aegypti	106.795015	-6.145732
Aedes aegypti	128.137297	-3.642288
Aedes aegypti	120.181611	-9.738741
Aedes aegypti	106.554167	-5.821667
Aedes aegypti	128.137297	-3.642288
Aedes aegypti	106.734975	-6.033446
Aedes aegypti	106.795015	-6.145732
Aedes aegypti	106.734975	-6.033446
Aedes aegypti	102.941229	5.522312
Aedes aegypti	106.734975	-6.033446
Aedes aegypti	102.941229	5.522312
Aedes aegypti	128.137297	-3.642288
Aedes aegypti	106.842727	-6.214125
Aedes aegypti	120.757688	0.876825
Aedes aegypti	120.181611	-9.738741
Aedes aegypti	128.137297	-3.642288
Aedes aegypti	106.706832	-5.97762
Aedes aegypti	128.137297	-3.642288
Aedes aegypti	120.181611	-9.738741
Aedes aegypti	133.435516	-2.522131
Aedes aegypti	102.516063	-0.156669
Aedes aegypti	106.795015	-6.145732
Aedes aegypti	120.757688	0.876825
Aedes aegypti	128.137297	-3.642288
Aedes aegypti	128.137297	-3.642288
Aedes aegypti	106.795015	-6.145732
Aedes aegypti	96.649801	2.09021
Aedes aegypti	106.734975	-6.033446
Aedes aegypti	106.795015	-6.145732
Aedes aegypti	106.795015	-6.145732
Aedes aegypti	120.757688	0.876825
Aedes aegypti	106.734975	-6.033446
Aedes aegypti	133.435516	-2.522131
Aedes aegypti	120.757688	0.876825
Aedes aegypti	106.795015	-6.145732
Aedes aegypti	120.757688	0.876825
Aedes aegypti	106.795015	-6.145732
Aedes aegypti	102.516063	-0.156669
Aedes aegypti	106.795015	-6.145732
Aedes aegypti	128.137297	-3.642288
Aedes aegypti	106.795015	-6.145732
Aedes aegypti	106.798653	-6.127175
Aedes aegypti	128.137297	-3.642288
Aedes aegypti	120.181611	-9.738741
Aedes aegypti	120.757688	0.876825
Aedes aegypti	120.757688	0.876825
Aedes aegypti	128.137297	-3.642288
Aedes aegypti	133.435516	-2.522131
Aedes aegypti	106.734975	-6.033446
Aedes aegypti	133.435516	-2.522131
Aedes aegypti	106.88631	-6.126769
Aedes aegypti	120.757688	0.876825
Aedes aegypti	128.137297	-3.642288
Aedes aegypti	106.88631	-6.126769
Aedes aegypti	106.842727	-6.214125
Aedes aegypti	106.795015	-6.145732
Aedes aegypti	128.137297	-3.642288
Aedes aegypti	106.734975	-6.033446
Aedes aegypti	128.137297	-3.642288
Aedes aegypti	106.795015	-6.145732
Aedes aegypti	120.757688	0.876825
Aedes aegypti	120.181611	-9.738741
Aedes aegypti	128.137297	-3.642288
Aedes aegypti	106.842727	-6.214125
Aedes aegypti	128.137297	-3.642288
Aedes aegypti	106.554167	-5.821667
Aedes aegypti	120.757688	0.876825
Aedes aegypti	106.795015	-6.145732
Aedes aegypti	106.842727	-6.214125
Aedes aegypti	106.795015	-6.145732
Aedes aegypti	106.734975	-6.033446
Aedes aegypti	139.568731	-8.018285
Aedes aegypti	106.795015	-6.145732
Aedes aegypti	102.516063	-0.156669
Aedes aegypti	106.795015	-6.145732
Aedes aegypti	133.435516	-2.522131
Aedes aegypti	120.757688	0.876825
Aedes aegypti	120.757688	0.876825
Aedes aegypti	106.795015	-6.145732
Aedes aegypti	106.795015	-6.145732
Aedes aegypti	133.435516	-2.522131
Aedes aegypti	106.734975	-6.033446
Aedes aegypti	106.795015	-6.145732
Aedes aegypti	120.757688	0.876825
Aedes aegypti	120.757688	0.876825
Aedes aegypti	106.795015	-6.145732
Aedes aegypti	106.842727	-6.214125
Aedes aegypti	120.757688	0.876825
Aedes aegypti	128.137297	-3.642288
Aedes aegypti	120.757688	0.876825
Aedes aegypti	102.516063	-0.156669
Aedes aegypti	106.795015	-6.145732
Aedes aegypti	133.435516	-2.522131
Aedes aegypti	120.757688	0.876825
Aedes aegypti	106.798653	-6.127175
Aedes aegypti	133.435516	-2.522131
Aedes aegypti	120.181611	-9.738741
Aedes aegypti	106.795015	-6.145732
Aedes aegypti	106.842727	-6.214125
Aedes aegypti	120.757688	0.876825
Aedes aegypti	102.941229	5.522312
Aedes aegypti	128.137297	-3.642288
Aedes aegypti	128.137297	-3.642288
Aedes aegypti	106.795015	-6.145732
Aedes aegypti	106.795015	-6.145732
Aedes aegypti	133.435516	-2.522131
Aedes aegypti	120.181611	-9.738741
Aedes aegypti	102.516063	-0.156669
Aedes aegypti	106.795015	-6.145732
Aedes aegypti	106.734975	-6.033446
Aedes aegypti	120.757688	0.876825
Aedes aegypti	133.435516	-2.522131
Aedes aegypti	106.795015	-6.145732
Aedes aegypti	106.795015	-6.145732
Aedes aegypti	120.757688	0.876825
Aedes aegypti	120.757688	0.876825
Aedes aegypti	96.649801	2.09021
Aedes aegypti	128.137297	-3.642288
Aedes aegypti	106.795015	-6.145732
Aedes aegypti	120.757688	0.876825
Aedes aegypti	106.554167	-5.821667
Aedes aegypti	133.435516	-2.522131
Aedes aegypti	128.137297	-3.642288
Aedes aegypti	106.798653	-6.127175
Aedes aegypti	106.734975	-6.033446
Aedes aegypti	106.734975	-6.033446
Aedes aegypti	106.795015	-6.145732
Aedes aegypti	106.795015	-6.145732
Aedes aegypti	106.734975	-6.033446
Aedes aegypti	128.137297	-3.642288
Aedes aegypti	128.137297	-3.642288
Aedes aegypti	128.137297	-3.642288
Aedes aegypti	129.879879	-4.520422
Aedes aegypti	102.516063	-0.156669
Aedes aegypti	106.734975	-6.033446
Aedes aegypti	106.795015	-6.145732
Aedes aegypti	128.137297	-3.642288
Aedes aegypti	120.757688	0.876825
Aedes aegypti	128.137297	-3.642288
Aedes aegypti	120.181611	-9.738741
Aedes aegypti	120.181611	-9.738741
Aedes aegypti	128.137297	-3.642288
Aedes aegypti	128.137297	-3.642288
Aedes aegypti	128.137297	-3.642288
Aedes aegypti	106.554167	-5.821667
Aedes aegypti	106.842727	-6.214125
Aedes aegypti	106.734975	-6.033446
Aedes aegypti	96.649801	2.09021
Aedes aegypti	133.435516	-2.522131
Aedes aegypti	120.757688	0.876825
Aedes aegypti	128.137297	-3.642288
Aedes aegypti	106.842727	-6.214125
Aedes aegypti	106.932333	-6.680078
Aedes aegypti	128.137297	-3.642288
Aedes aegypti	106.842727	-6.214125
Aedes aegypti	120.757688	0.876825
Aedes aegypti	106.795015	-6.145732
Aedes aegypti	106.795015	-6.145732
Aedes aegypti	120.757688	0.876825
Aedes aegypti	106.795015	-6.145732
Aedes aegypti	106.795015	-6.145732
Aedes aegypti	106.734975	-6.033446
Aedes aegypti	133.435516	-2.522131
Aedes aegypti	120.757688	0.876825
Aedes aegypti	120.757688	0.876825
Aedes aegypti	106.795015	-6.145732
Aedes aegypti	102.516063	-0.156669
Aedes aegypti	106.795015	-6.145732
Aedes aegypti	128.137297	-3.642288
Aedes aegypti	106.798653	-6.127175
Aedes aegypti	106.795015	-6.145732
Aedes aegypti	120.757688	0.876825
Aedes aegypti	106.795015	-6.145732
Aedes aegypti	120.757688	0.876825
Aedes aegypti	120.757688	0.876825
Aedes aegypti	120.181611	-9.738741
Aedes aegypti	120.757688	0.876825
Aedes aegypti	128.137297	-3.642288
Aedes aegypti	106.795015	-6.145732
Aedes aegypti	106.795015	-6.145732
Aedes aegypti	106.734975	-6.033446
Aedes aegypti	106.734975	-6.033446
Aedes aegypti	128.137297	-3.642288
Aedes aegypti	106.827027	-6.175931
Aedes aegypti	106.795015	-6.145732
Aedes aegypti	128.137297	-3.642288
Aedes aegypti	120.757688	0.876825
Aedes aegypti	120.757688	0.876825
Aedes aegypti	106.795015	-6.145732
Aedes aegypti	106.734975	-6.033446
Aedes aegypti	139.568731	-8.018285
Aedes aegypti	106.842727	-6.214125
Aedes aegypti	133.435516	-2.522131
Aedes aegypti	106.795015	-6.145732
Aedes aegypti	106.842727	-6.214125
Aedes aegypti	128.137297	-3.642288
Aedes aegypti	120.757688	0.876825
Aedes aegypti	114.516667	-3.433333
Aedes aegypti	106.795015	-6.145732
Aedes aegypti	106.795015	-6.145732
Aedes aegypti	120.181611	-9.738741
Aedes aegypti	106.795015	-6.145732
Aedes aegypti	133.435516	-2.522131
Aedes aegypti	120.757688	0.876825
Aedes aegypti	106.795015	-6.145732
Aedes aegypti	120.757688	0.876825
Aedes aegypti	128.137297	-3.642288
Aedes aegypti	106.734975	-6.033446
Aedes aegypti	106.932333	-6.680078
Aedes aegypti	120.757688	0.876825
Aedes aegypti	106.795015	-6.145732
Aedes aegypti	106.734975	-6.033446
Aedes aegypti	128.137297	-3.642288
Aedes aegypti	102.941229	5.522312
Aedes aegypti	106.554167	-5.821667
Aedes aegypti	106.734975	-6.033446
Aedes aegypti	128.137297	-3.642288
Aedes aegypti	106.842727	-6.214125
Aedes aegypti	133.435516	-2.522131
Aedes aegypti	106.734975	-6.033446
Aedes aegypti	106.795015	-6.145732
Aedes aegypti	106.734975	-6.033446
Aedes aegypti	106.734975	-6.033446
Aedes aegypti	106.795015	-6.145732
Aedes aegypti	106.554167	-5.821667
Aedes aegypti	128.137297	-3.642288
Aedes aegypti	106.795015	-6.145732
Aedes aegypti	120.757688	0.876825
Aedes aegypti	120.181611	-9.738741
Aedes aegypti	120.181611	-9.738741
Aedes aegypti	106.795015	-6.145732
Aedes aegypti	120.757688	0.876825
Aedes aegypti	106.932333	-6.680078
Aedes aegypti	128.137297	-3.642288
Aedes aegypti	120.181611	-9.738741
Aedes aegypti	133.435516	-2.522131
Aedes aegypti	120.181611	-9.738741
Aedes aegypti	102.516063	-0.156669
Aedes aegypti	106.795015	-6.145732
Aedes aegypti	106.795015	-6.145732
Aedes aegypti	96.649801	2.09021
Aedes aegypti	106.871328	-6.132434
Aedes aegypti	106.795015	-6.145732
Aedes aegypti	106.734975	-6.033446
Aedes aegypti	133.435516	-2.522131
Aedes aegypti	120.757688	0.876825
Aedes aegypti	128.137297	-3.642288
Aedes aegypti	120.757688	0.876825
Aedes aegypti	106.795015	-6.145732
Aedes aegypti	128.137297	-3.642288
Aedes aegypti	106.734975	-6.033446
Aedes aegypti	120.757688	0.876825
Aedes aegypti	106.795015	-6.145732
Aedes aegypti	106.842727	-6.214125
Aedes aegypti	106.734975	-6.033446
Aedes aegypti	106.795015	-6.145732
Aedes aegypti	106.795015	-6.145732
Aedes aegypti	120.757688	0.876825
Aedes aegypti	133.435516	-2.522131
Aedes aegypti	106.734975	-6.033446
Aedes aegypti	128.137297	-3.642288
Aedes aegypti	106.734975	-6.033446
Aedes aegypti	102.941229	5.522312
Aedes aegypti	102.516063	-0.156669
Aedes aegypti	128.137297	-3.642288
Aedes aegypti	128.137297	-3.642288
Aedes aegypti	106.795015	-6.145732
Aedes aegypti	120.757688	0.876825
Aedes aegypti	128.137297	-3.642288
Aedes aegypti	106.842727	-6.214125
Aedes aegypti	120.181611	-9.738741
Aedes aegypti	128.137297	-3.642288
Aedes aegypti	106.734975	-6.033446
Aedes aegypti	120.757688	0.876825
Aedes aegypti	106.795015	-6.145732
Aedes aegypti	128.137297	-3.642288
Aedes aegypti	120.181611	-9.738741
Aedes aegypti	106.554167	-5.821667
Aedes aegypti	106.554167	-5.821667
Aedes aegypti	120.757688	0.876825
Aedes aegypti	106.842727	-6.214125
Aedes aegypti	120.757688	0.876825
Aedes aegypti	120.181611	-9.738741
Aedes aegypti	128.137297	-3.642288
Aedes aegypti	120.757688	0.876825
Aedes aegypti	128.137297	-3.642288
Aedes aegypti	106.795015	-6.145732
Aedes aegypti	106.795015	-6.145732
Aedes aegypti	120.181611	-9.738741
Aedes aegypti	106.932333	-6.680078
Aedes aegypti	133.435516	-2.522131
Aedes aegypti	120.757688	0.876825
Aedes aegypti	106.842727	-6.214125
Aedes aegypti	106.795015	-6.145732
Aedes aegypti	106.795015	-6.145732
Aedes aegypti	120.757688	0.876825
Aedes aegypti	106.795015	-6.145732
Aedes aegypti	133.435516	-2.522131
Aedes aegypti	106.734975	-6.033446
Aedes aegypti	120.757688	0.876825
Aedes aegypti	128.137297	-3.642288
Aedes aegypti	102.516063	-0.156669
Aedes aegypti	120.181611	-9.738741
Aedes aegypti	106.734975	-6.033446
Aedes aegypti	133.435516	-2.522131
Aedes aegypti	120.757688	0.876825
Aedes aegypti	106.554167	-5.821667
Aedes aegypti	106.795015	-6.145732
Aedes aegypti	106.795015	-6.145732
Aedes aegypti	133.435516	-2.522131
Aedes aegypti	128.137297	-3.642288
Aedes aegypti	128.137297	-3.642288
Aedes aegypti	106.842727	-6.214125
Aedes aegypti	106.795015	-6.145732
Aedes aegypti	120.757688	0.876825
Aedes aegypti	106.795015	-6.145732
Aedes aegypti	106.872386	-6.132276
Aedes aegypti	106.734975	-6.033446
Aedes aegypti	106.795015	-6.145732
Aedes aegypti	106.795015	-6.145732
Aedes aegypti	106.795015	-6.145732
Aedes aegypti	139.568731	-8.018285
Aedes aegypti	128.137297	-3.642288
Aedes aegypti	120.181611	-9.738741
Aedes aegypti	106.795015	-6.145732
Aedes aegypti	120.757688	0.876825
Aedes aegypti	106.795015	-6.145732
Aedes aegypti	120.757688	0.876825
Aedes aegypti	106.795015	-6.145732
Aedes aegypti	133.435516	-2.522131
Aedes aegypti	106.795015	-6.145732
Aedes aegypti	106.734975	-6.033446
Aedes aegypti	96.649801	2.09021
Aedes aegypti	133.435516	-2.522131
Aedes aegypti	106.795015	-6.145732
Aedes aegypti	120.757688	0.876825
Aedes aegypti	120.757688	0.876825
Aedes aegypti	128.137297	-3.642288
Aedes aegypti	128.137297	-3.642288
Aedes aegypti	106.827027	-6.175931
Aedes aegypti	128.137297	-3.642288
Aedes aegypti	100.658928	13.759236
Aedes aegypti	79.87	6.92
Aedes aegypti	79.87	6.94
Aedes aegypti	79.87	6.94
Aedes aegypti	79.86	6.9
Aedes aegypti	106.680264	10.799194
Aedes aegypti	100.550385	13.790764
Aedes aegypti	108.217163	-7.350572
Aedes aegypti	132.196666	-2.088402
Aedes aegypti	133.774444	-3.660833
Aedes aegypti	98.672627	3.595462
Aedes aegypti	133.774444	-3.660833
Aedes aegypti	132.196666	-2.088402
Aedes aegypti	132.196666	-2.088402
Aedes aegypti	128.137297	-3.642288
Aedes aegypti	132.196666	-2.088402
Aedes aegypti	133.774444	-3.660833
Aedes aegypti	103.899493	1.15974
Aedes aegypti	128.137297	-3.642288
Aedes aegypti	132.196666	-2.088402
Aedes aegypti	132.196666	-2.088402
Aedes aegypti	132.196666	-2.088402
Aedes aegypti	133.774444	-3.660833
Aedes aegypti	132.196666	-2.088402
Aedes aegypti	127.392772	0.32522
Aedes aegypti	106.817798	-6.387849
Aedes aegypti	132.196666	-2.088402
Aedes aegypti	132.196666	-2.088402
Aedes aegypti	133.774444	-3.660833
Aedes aegypti	100.438377	13.942523
Aedes aegypti	83.329108	17.74587
Aedes aegypti	100.550532	13.790424
Aedes aegypti	122.79	-0.95
Aedes aegypti	101.72	2.8
Aedes aegypti	136.93	-4.39
Aedes aegypti	122.79	-0.95
Aedes aegypti	115.17	-8.74
Aedes aegypti	101.72	2.8
Aedes aegypti	115.17	-8.74
Aedes aegypti	101.72	2.8
Aedes aegypti	136.93	-4.39
Aedes aegypti	115.17	-8.74
Aedes aegypti	115.17	-8.74
Aedes aegypti	101.72	2.8
Aedes aegypti	136.93	-4.39
Aedes aegypti	101.72	2.8
Aedes aegypti	101.72	2.8
Aedes aegypti	115.17	-8.74
Aedes aegypti	119.23	-9.44
Aedes aegypti	96.2	19.64
Aedes aegypti	101.72	2.8
Aedes aegypti	119.23	-9.44
Aedes aegypti	136.93	-4.39
Aedes aegypti	104.8	11.3
Aedes aegypti	136.93	-4.39
Aedes aegypti	136.93	-4.39
Aedes aegypti	104.8	11.3
Aedes aegypti	136.93	-4.39
Aedes aegypti	136.93	-4.39
Aedes aegypti	119.23	-9.44
Aedes aegypti	100.49	13.84
Aedes aegypti	122.79	-0.95
Aedes aegypti	115.17	-8.74
Aedes aegypti	119.23	-9.44
Aedes aegypti	100.49	13.84
Aedes aegypti	122.79	-0.95
Aedes aegypti	100.49	13.84
Aedes aegypti	122.79	-0.95
Aedes aegypti	122.79	-0.95
Aedes aegypti	122.79	-0.95
Aedes aegypti	101.72	2.8
Aedes aegypti	100.49	13.84
Aedes aegypti	122.79	-0.95
Aedes aegypti	136.93	-4.39
Aedes aegypti	104.8	11.3
Aedes aegypti	122.79	-0.95
Aedes aegypti	136.93	-4.39
Aedes aegypti	101.72	2.8
Aedes aegypti	119.23	-9.44
Aedes aegypti	100.49	13.84
Aedes aegypti	122.79	-0.95
Aedes aegypti	122.79	-0.95
Aedes aegypti	101.72	2.8
Aedes aegypti	100.49	13.84
Aedes aegypti	119.23	-9.44
Aedes aegypti	100.49	13.84
Aedes aegypti	136.93	-4.39
Aedes aegypti	104.8	11.3
Aedes aegypti	119.23	-9.44
Aedes aegypti	100.49	13.84
Aedes aegypti	122.79	-0.95
Aedes aegypti	100.49	13.84
Aedes aegypti	79.86	6.9
Aedes aegypti	100.580209	13.833047
Aedes aegypti	100.529824	13.737683
Aedes aegypti	74.32375	31.50763
Aedes aegypti	77.8874	27.20617
Aedes aegypti	73.83963	18.52079
Aedes aegypti	74.32355	31.5077
Aedes aegypti	103.009558	17.103497
Aedes aegypti	100.538774	13.802033
Aedes aegypti	98.634552	9.954393
Aedes aegypti	100.489312	13.788087
Aedes aegypti	122.7875	-0.9516
Aedes aegypti	100.49248	13.839853
Aedes aegypti	101.72025	2.795933
Aedes aegypti	122.7875	-0.9516
Aedes aegypti	119.23357	-9.44342
Aedes aegypti	101.72025	2.795933
Aedes aegypti	104.801346	11.300215
Aedes aegypti	100.49248	13.839853
Aedes aegypti	122.7875	-0.9516
Aedes aegypti	136.93173	-4.3943
Aedes aegypti	136.93173	-4.3943
Aedes aegypti	136.93173	-4.3943
Aedes aegypti	119.23357	-9.44342
Aedes aegypti	101.72025	2.795933
Aedes aegypti	136.93173	-4.3943
Aedes aegypti	101.72025	2.795933
Aedes aegypti	122.7875	-0.9516
Aedes aegypti	122.7875	-0.9516
Aedes aegypti	136.93173	-4.3943
Aedes aegypti	119.23357	-9.44342
Aedes aegypti	100.49248	13.839853
Aedes aegypti	115.171875	-8.739493
Aedes aegypti	122.7875	-0.9516
Aedes aegypti	119.23357	-9.44342
Aedes aegypti	101.72025	2.795933
Aedes aegypti	104.801346	11.300215
Aedes aegypti	115.171875	-8.739493
Aedes aegypti	136.93173	-4.3943
Aedes aegypti	100.49248	13.839853
Aedes aegypti	119.23357	-9.44342
Aedes aegypti	101.72025	2.795933
Aedes aegypti	136.93173	-4.3943
Aedes aegypti	101.72025	2.795933
Aedes aegypti	136.93173	-4.3943
Aedes aegypti	122.7875	-0.9516
Aedes aegypti	122.7875	-0.9516
Aedes aegypti	119.23357	-9.44342
Aedes aegypti	119.23357	-9.44342
Aedes aegypti	101.72025	2.795933
Aedes aegypti	136.93173	-4.3943
Aedes aegypti	101.72025	2.795933
Aedes aegypti	136.93173	-4.3943
Aedes aegypti	122.7875	-0.9516
Aedes aegypti	100.580078	13.832933
Aedes aegypti	80.18088	13.089774
Aedes aegypti	84.79	19.32
Aedes aegypti	78.14	11.66
Aedes aegypti	77.34	11.1
Aedes aegypti	78.06	9.97
Aedes aegypti	40.82	43.09
Aedes aegypti	78.69	10.75
Aedes aegypti	77.46	10.01
Aedes aegypti	39.07	44.11
Aedes aegypti	76.95	11.02
Aedes aegypti	77.71	11.34
Aedes aegypti	76.87	11.4
Aedes aegypti	77.83	10.38
Aedes aegypti	78.17	11.22
Aedes aegypti	39.9	43.45
Aedes aegypti	78.12	12.08
Aedes aegypti	42.51	18.25
Aedes aegypti	39.75	43.6
Aedes aegypti	39.75	43.6
Aedes aegypti	90.35	23.8
Aedes aegypti	39.75	43.6
Aedes aegypti	39.9	43.45
Aedes aegypti	39.9	43.45
Aedes aegypti	79.32	11.57
Aedes aegypti	79.87	6.92
Aedes aegypti	79.87	6.94
Aedes aegypti	79.87	6.94
Aedes aegypti	79.87	6.94
Aedes aegypti	79.87	6.92
Aedes aegypti	77.46	11.2
Aedes aegypti	94.9	27.48
Aedes aegypti	78	10.22
Aedes aegypti	92.93	26.79
Aedes aegypti	79.86	6.9
Aedes aegypti	79.49	11.43
Aedes aegypti	78.13	12.08
Aedes aegypti	91.47	26.11
Aedes aegypti	79.11	12.55
Aedes aegypti	78.12	11.39
Aedes aegypti	78.52	10.23
Aedes aegypti	76.7	11.4
Aedes aegypti	79.83	10.77
Aedes aegypti	77	11
Aedes aegypti	78.13	11.13
Aedes aegypti	78.56	11.14
Aedes aegypti	79.07	11.13
Aedes aegypti	76.69	11.4
Aedes aegypti	74.28	31.57
Aedes aegypti	73.15	33.68
Aedes aegypti	73.05	31.42
Aedes aegypti	71.72	34.15
Aedes aegypti	74.17	32.1
Aedes aegypti	74.28	31.57
Aedes aegypti	74.17	32.1
Aedes aegypti	74.34	31.57
Aedes aegypti	71.72	34.15
Aedes aegypti	73.61	33.03
Aedes aegypti	73.5	31.62
Aedes aegypti	73.15	33.68
Aedes aegypti	73.05	31.42
Aedes aegypti	74.28	31.57
Aedes aegypti	73.23	33.82
Aedes aegypti	73.59	33.03
Aedes aegypti	73.6	33.03
Aedes aegypti	74.17	32.1
Aedes aegypti	73.15	33.68
Aedes aegypti	73.05	31.42
Aedes aegypti	74.21	32.65
Aedes aegypti	72.31	31.27
Aedes aegypti	74.47	32.67
Aedes aegypti	73.03	33.7
Aedes aegypti	73.15	33.68
Aedes aegypti	73.45	30.81
Aedes aegypti	74.17	32.1
Aedes aegypti	73.97	31
Aedes aegypti	79.2	13.4
Aedes aegypti	85.24	21.35
Aedes aegypti	79.2	13.4
Aedes aegypti	79.2	13.4
Aedes aegypti	79.2	13.4
Aedes aegypti	79.2	13.4
Aedes aegypti	84.8	19.31
Aedes aegypti	108.01	16.03
Aedes aegypti	108.01	16.03
Aedes aegypti	77.99	12.66
Aedes aegypti	113.23	22.3
Aedes aegypti	80.94	8.04
Aedes aegypti	81.12	6.14
Aedes aegypti	81.28	6.27
Aedes aegypti	81.34	6.89
Aedes aegypti	39.9	43.45
Aedes aegypti	94.65	27
Aedes aegypti	95.33	28.06
Aedes aegypti	79.07	12.15
Aedes aegypti	79.87	6.94
Aedes aegypti	79.87	6.9
Aedes aegypti	77.73	8.44
Aedes aegypti	77.57	9.35
Aedes aegypti	79.1	10.47
Aedes aegypti	95.36	27.49
Aedes aegypti	77.2	11.05
Aedes aegypti	78.07	10.58
Aedes aegypti	77.47	10
Aedes aegypti	78.16	12.32
Aedes aegypti	78.46	10.5
Aedes aegypti	78.1	9.58
Aedes aegypti	79.63	10.77
Aedes aegypti	79.45	12.5
Aedes aegypti	78.52	9.22
Aedes aegypti	79.57	13.09
Aedes aegypti	78.81	9.71
Aedes aegypti	73.92	31.69
Aedes aegypti	73.92	31.69
Aedes aegypti	74.28	31.57
Aedes aegypti	73.05	31.42
Aedes aegypti	73.07	33.63
Aedes aegypti	74.33	31.57
Aedes aegypti	71.72	34.15
Aedes aegypti	73.23	33.82
Aedes aegypti	71.51	30.21
Aedes aegypti	73.07	33.63
Aedes aegypti	75.27	20.25
Aedes aegypti	75.72	19.87
Aedes aegypti	73.23	33.82
Aedes aegypti	71.51	30.21
Aedes aegypti	73.97	31
Aedes aegypti	76.01	20.2
Aedes aegypti	74.28	31.57
Aedes aegypti	73.97	31
Aedes aegypti	72.19	31.16
Aedes aegypti	73.23	33.82
Aedes aegypti	71.72	34.15
Aedes aegypti	76.21	19.6
Aedes aegypti	73.05	31.42
Aedes aegypti	74.28	31.57
Aedes aegypti	75.91	19.85
Aedes aegypti	75.89	19.83
Aedes aegypti	73.23	33.82
Aedes aegypti	75.72	19.87
Aedes aegypti	79.2	13.4
Aedes aegypti	79.33	13.27
Aedes aegypti	106.823215	-6.269045
Aedes aegypti	100.590843	13.747953
Aedes aegypti	99.829604	2.071805
Aedes aegypti	120.427	16.1623
Aedes aegypti	120.427	16.1623
Aedes aegypti	120.99897	14.598251
Aedes aegypti	81.3873	24.7172
Aedes aegypti	81.3873	24.7172
Aedes aegypti	125.668529	7.302446
Aedes aegypti	125.580441	7.088556
Aedes aegypti	98.950255	1.477766
Aedes aegypti	76.578975	9.989423
Aedes aegypti	73.797186	18.484113
Aedes aegypti	120.339418	22.598944
Aedes aegypti	100.973778	13.158131
Aedes aegypti	91.662712	26.151278
Aedes aegypti	110.380276	-7.799459
Aedes aegypti	120.337448	22.596074
Aedes aegypti	120.337431	22.596044
Aedes aegypti	120.337495	22.596024
Aedes aegypti	120.337491	22.595966
Aedes aegypti	80.252096	13.005383
Aedes aegypti	120.337487	22.596039
Aedes aegypti	120.337414	22.596051
Aedes aegypti	100.85772	14.66424
Aedes aegypti	100.86144	14.66511
Aedes aegypti	100.85772	14.66424
Aedes aegypti	100.86144	14.66511
Aedes aegypti	100.90855	14.42163
Aedes aegypti	100.85772	14.66424
Aedes aegypti	100.85772	14.66424
Aedes aegypti	100.90483	14.42076
Aedes aegypti	100.90855	14.42163
Aedes aegypti	100.90483	14.42076
Aedes aegypti	100.89299	14.66396
Aedes aegypti	100.89298	14.66305
Aedes aegypti	100.89298	14.66305
Aedes aegypti	100.89393	14.66485
Aedes aegypti	100.85772	14.66424
Aedes aegypti	100.85772	14.66424
Aedes aegypti	99.95809	9.52109
Aedes aegypti	99.93687	9.42257
Aedes aegypti	99.93687	9.42257
Aedes aegypti	99.98626	9.49478
Aedes aegypti	99.9391	15.63977
Aedes aegypti	99.9391	15.63977
Aedes aegypti	99.9391	15.63977
Aedes aegypti	99.85337	18.55236
Aedes aegypti	99.95809	9.52109
Aedes aegypti	99.95809	9.52109
Aedes aegypti	99.9391	15.63977
Aedes aegypti	99.9391	15.63977
Aedes aegypti	100.469635	13.654266
Aedes aegypti	94.9006	27.4797
Aedes aegypti	92.9286	26.7881
Aedes aegypti	81.173004	23.5863
Aedes aegypti	113.965385	0.15592
Aedes aegypti	113.965385	0.15592
Aedes aegypti	80.66931	7.696631
Aedes aegypti	78.07	10.58
Aedes aegypti	80.66931	7.696631
Aedes aegypti	95.3577	27.4911
Aedes aegypti	113.965385	0.15592
Aedes aegypti	80.66931	7.696631
Aedes aegypti	80.66931	7.696631
Aedes aegypti	113.965385	0.15592
Aedes aegypti	80.66931	7.696631
Aedes aegypti	113.965385	0.15592
Aedes aegypti	113.965385	0.15592
Aedes aegypti	113.965385	0.15592
Aedes aegypti	113.965385	0.15592
Aedes aegypti	116.781	6.80632
Aedes aegypti	116.781	6.80632
Aedes aegypti	116.781	6.80632
Aedes aegypti	116.781	6.80632
Aedes aegypti	116.781	6.80632
Aedes aegypti	116.781	6.80632
Aedes aegypti	116.781	6.80632
Aedes aegypti	116.781	6.80632
Aedes aegypti	116.781	6.80632
Aedes aegypti	116.781	6.80632
Aedes aegypti	116.781	6.80632
Aedes aegypti	116.781	6.80632
Aedes aegypti	116.781	6.80632
Aedes aegypti	41.6307	41.6045
Aedes aegypti	41.6307	41.6045
Aedes aegypti	41.6307	41.6045
Aedes aegypti	41.6307	41.6045
Aedes aegypti	41.6307	41.6045
Aedes aegypti	41.6307	41.6045
Aedes aegypti	41.6307	41.6045
Aedes aegypti	41.6307	41.6045
Aedes aegypti	120.337412	22.596035
Aedes aegypti	120.337472	22.596084
Aedes aegypti	120.337535	22.595965
Aedes aegypti	120.337397	22.59604
Aedes aegypti	120.337552	22.596024
Aedes aegypti	120.337465	22.596052
Aedes aegypti	120.339372	22.59891
Aedes aegypti	120.334581	22.598446
Aedes aegypti	120.337397	22.596117
Aedes aegypti	120.322296	22.594596
Aedes aegypti	120.5887	15.14499
Aedes aegypti	130.45424	33.67357
Aedes aegypti	120.5887	15.14499
Aedes aegypti	101.25	3.35
Aedes aegypti	125.4833	3.61667
Aedes aegypti	106.81667	-6.16667
Aedes aegypti	125.483299	3.61667
Aedes aegypti	101.25	3.35
Aedes aegypti	106.816673	-6.166667
Aedes aegypti	40.618588	43.10186
Aedes aegypti	41.023415	43.00154
Aedes aegypti	77.11	20.75
Aedes aegypti	75.33	19.88
Aedes aegypti	72.38	22.98
Aedes aegypti	78.13	20.4
Aedes aegypti	110.35	-7.93
Aedes aegypti	75.4	19.85
Aedes aegypti	80.28	13.08
Aedes aegypti	78.48	20.73
Aedes aegypti	101.69	3.14
Aedes aegypti	72.03	23.11
Aedes aegypti	72.61	25.35
Aedes aegypti	110.35	-7.68
Aedes aegypti	99.83	17.3
Aedes aegypti	101.06	4.8
Aedes aegypti	103.51	2.05
Aedes aegypti	99.79	17.01
Aedes aegypti	100.45	5.35
Aedes aegypti	75.55	18.55
Aedes aegypti	101.7	3.16
Aedes aegypti	99.57	17.37
Aedes aegypti	99.75	16.82
Aedes aegypti	103.04	4.91
Aedes aegypti	99.98	16.92
Aedes aegypti	99.48	17.03
Aedes aegypti	99.95	17.33
Aedes aegypti	99.7	17.58
Aedes aegypti	102.25	14.51
Aedes aegypti	123.89	10.31
Aedes aegypti	84.72	27.31
Aedes aegypti	104.98	11.4
Aedes aegypti	96.27	17.06
Aedes aegypti	99.71	17.16
Aedes aegypti	106.87	-6.21
Aedes aegypti	99.52	13.59
Aedes aegypti	106.63	-6.2
Aedes aegypti	104.88	11.55
Aedes aegypti	106.15	-6.07
Aedes aegypti	113.61	-7.1
Aedes aegypti	105.64	12.05
Aedes aegypti	122.07	6.91
Aedes aegypti	106.16	13.85
Aedes aegypti	115.43	-3.17
Aedes aegypti	120.35	22.63
Aedes aegypti	119.43	-5.14
Aedes aegypti	110.2	-6.98
Aedes aegypti	103.85	1.29
Aedes aegypti	107	-6.81
Aedes aegypti	110.42	-7.88
Aedes aegypti	105.68	-6.58
Aedes aegypti	120.78	15.97
Aedes aegypti	105.92	9.58
Aedes aegypti	108.55	-6.76
Aedes aegypti	109.08	12.37
Aedes aegypti	117.27	-8.6
Aedes aegypti	102.89	13.8
Aedes aegypti	115.08	-8.45
Aedes aegypti	106.24	-6.64
Aedes aegypti	110.75	-7.78
Aedes aegypti	120.79	15.45
Aedes aegypti	98.66	3.58
Aedes aegypti	120.59	-8.51
Aedes aegypti	73.86	18.53
Aedes aegypti	73.85	18.16
Aedes aegypti	121.05	15.6
Aedes aegypti	73.86	18.53
Aedes aegypti	121.12	16.25
Aedes aegypti	120.96	15.48
Aedes aegypti	103.51	1.51
Aedes aegypti	119.98	16.15
Aedes aegypti	72.82	18.97
Aedes aegypti	106.87	-6.21
Aedes aegypti	120.84	15.5
Aedes aegypti	120.34	15.92
Aedes aegypti	105.81	18.35
Aedes aegypti	90.29	24.13
Aedes aegypti	104.98	8.99
Aedes aegypti	108.62	-6.79
Aedes aegypti	81.7	7.71
Aedes aegypti	80.21	6.05
Aedes aegypti	106.75	-6.13
Aedes aegypti	80.63	7.29
Aedes aegypti	80.36	7.48
Aedes aegypti	76.24	9.96
Aedes aegypti	91.79	22.43
Aedes aegypti	120.85	15.5
Aedes aegypti	106.66	10.75
Aedes aegypti	96.11	16.78
Aedes aegypti	79.23	12.25
Aedes aegypti	79.15	12.81
Aedes aegypti	101.76	3.05
Aedes aegypti	96.16	16.78
Aedes aegypti	76.96	11
Aedes aegypti	102.16	2.75
Aedes aegypti	101.25	3.35
Aedes aegypti	98.56	16.71
Aedes aegypti	103.75	1.46
Aedes aegypti	101	5
Aedes aegypti	109.18	19.73
Aedes aegypti	77.73	11.35
Aedes aegypti	103.12	5.33
Aedes aegypti	101.7	3.16
Aedes aegypti	101.7	3.16
Aedes aegypti	78.16	12.13
Aedes aegypti	102.25	2.2
Aedes aegypti	109.18	19.73
Aedes aegypti	100.03	9.45
Aedes aegypti	90.4	23.72
Aedes aegypti	109.21	19.78
Aedes aegypti	115.13	-8.37
Aedes aegypti	124.86	1.53
Aedes aegypti	101.63	3.13
Aedes aegypti	100.01	9.5
Aedes aegypti	109.18	19.73
Aedes aegypti	120.17	23.04
Aedes aegypti	106.93	-6.22
Aedes aegypti	109.21	19.78
Aedes aegypti	124.83	1.25
Aedes aegypti	101.63	3.21
Aedes aegypti	99.28	8.55
Aedes aegypti	105.19	9.17
Aedes aegypti	120.5	-1.68
Aedes aegypti	46.94	14.74
Aedes aegypti	119.42	-2.34
Aedes aegypti	104.95	9.37
Aedes aegypti	122.14	7.14
Aedes aegypti	75.82	30.81
Aedes aegypti	43.18	14.83
Aedes aegypti	123.95	0.66
Aedes aegypti	101.7	3.18
Aedes aegypti	44.04	15.77
Aedes aegypti	104.92	9.13
Aedes aegypti	101.15	16.26
Aedes aegypti	117.13	5.35
Aedes aegypti	77.11	28.65
Aedes aegypti	100.16	15.68
Aedes aegypti	113.3	2.59
Aedes aegypti	101.11	4.78
Aedes aegypti	101.5	3.27
Aedes aegypti	105.14	9.37
Aedes aegypti	96.91	4.23
Aedes aegypti	104.83	9.05
Aedes aegypti	102.03	5.28
Aedes aegypti	113.82	-7.98
Aedes aegypti	102.31	2.33
Aedes aegypti	77.28	28.67
Aedes aegypti	73.12	33.67
Aedes aegypti	101.43	12.85
Aedes aegypti	100.63	13.77
Aedes aegypti	109.03	12.33
Aedes aegypti	125.47	3.25
Aedes aegypti	76.98	28.61
Aedes aegypti	41.21	21.63
Aedes aegypti	76.96	28.38
Aedes aegypti	90.41	23.74
Aedes aegypti	103.39	2.05
Aedes aegypti	95.34	5.54
Aedes aegypti	106.83	-6.2
Aedes aegypti	97.17	5.02
Aedes aegypti	101.55	3.06
Aedes aegypti	90.37	23.76
Aedes aegypti	77.19	28.65
Aedes aegypti	97.06	5.14
Aedes aegypti	109.62	-7.06
Aedes aegypti	90.4	23.74
Aedes aegypti	110.47	-7.27
Aedes aegypti	90.29	24.18
Aedes aegypti	99.58	13.53
Aedes aegypti	101.53	3.08
Aedes aegypti	109.39	-7.04
Aedes aegypti	90.38	23.74
Aedes aegypti	90.26	23.8
Aedes aegypti	90.4	23.73
Aedes aegypti	90.42	23.7
Aedes aegypti	111.04	-6.75
Aedes aegypti	73.5	4.17
Aedes aegypti	110.77	-6.55
Aedes aegypti	106.83	-6.2
Aedes aegypti	102.55	3.73
Aedes aegypti	77.11	28.65
Aedes aegypti	90.29	24.18
Aedes aegypti	109.86	-7.02
Aedes aegypti	111.39	-7.08
Aedes aegypti	78.4	11.01
Aedes aegypti	99.52	13.62
Aedes aegypti	73.85	26.58
Aedes aegypti	103.83	1.32
Aedes aegypti	77.96	9.58
Aedes aegypti	103.83	1.32
Aedes aegypti	78.05	15.83
Aedes aegypti	77.5	10.01
Aedes aegypti	101.28	13.63
Aedes aegypti	76.77	30.73
Aedes aegypti	104.91	11.55
Aedes aegypti	101.3	13.57
Aedes aegypti	104.95	11.56
Aedes aegypti	69.17	34.53
Aedes aegypti	73.98	20.16
Aedes aegypti	106.82	-6.13
Aedes aegypti	76.13	25.13
Aedes aegypti	75.72	26.98
Aedes aegypti	76.56	19.5
Aedes aegypti	72.79	26.75
Aedes aegypti	77.27	27.25
Aedes aegypti	104.75	-2.98
Aedes aegypti	110.41	20.05
Aedes aegypti	106.82	-6.13
Aedes aegypti	73.2	24.48
Aedes aegypti	76.33	29.15
Aedes aegypti	73.2	22.3
Aedes aegypti	76.92	8.52
Aedes aegypti	124.91	1.53
Aedes aegypti	110.17	19.51
Aedes aegypti	72.4	23.6
Aedes aegypti	71.68	22.7
Aedes aegypti	75.5	21.4
Aedes aegypti	119.46	-5.15
Aedes aegypti	72.95	23.6
Aedes aegypti	103.85	1.29
Aedes aegypti	70.8	22.3
Aedes aegypti	72.56	22.05
Aedes aegypti	106.93	-6.22
Aedes aegypti	105.71	-4.66
Aedes aegypti	74.01	22.31
Aedes aegypti	106.79	-6.59
Aedes aegypti	95.32	5.55
Aedes aegypti	75.59	11.59
Aedes aegypti	88.36	22.58
Aedes aegypti	73.19	22.31
Aedes aegypti	72.83	18.95
Aedes aegypti	110.33	-7.88
Aedes aegypti	106.83	-6.18
Aedes aegypti	104.76	-2.99
Aedes aegypti	121.48	13.04
Aedes aegypti	80.27	13.08
Aedes aegypti	88.36	22.58
Aedes aegypti	101.44	3.04
Aedes aegypti	77.1	28.57
Aedes aegypti	80.27	13.08
Aedes aegypti	73.02	26.28
Aedes aegypti	77.22	28.59
Aedes aegypti	75.81	26.91
Aedes aegypti	90.41	23.71
Aedes aegypti	106.83	-6.17
Aedes aegypti	112.74	-7.24
Aedes aegypti	90.41	23.71
Aedes aegypti	88.26	27.05
Aedes aegypti	107.61	-6.91
Aedes aegypti	73.02	26.28
Aedes aegypti	75.84	25.18
Aedes aegypti	101.29	13.64
Aedes aegypti	80.27	13.08
Aedes aegypti	73.09	18.74
Aedes aegypti	99	18.79
Aedes aegypti	73.48	16.99
Aedes aegypti	73.2	17.47
Aedes aegypti	73.33	16.55
Aedes aegypti	98.57	16.75
Aedes aegypti	99.5	16.5
Aedes aegypti	72.96	18.33
Aedes aegypti	73.52	16.66
Aedes aegypti	73.39	17.72
Aedes aegypti	100.5	13.63
Aedes aegypti	72.87	18.66
Aedes aegypti	72.93	18.78
Aedes aegypti	73.46	16.06
Aedes aegypti	73.22	17.29
Aedes aegypti	73.51	17.53
Aedes aegypti	73.29	16.99
Aedes aegypti	73.4	18.14
Aedes aegypti	73.55	17.18
Aedes aegypti	100.5	13.63
Aedes aegypti	73.82	15.9
Aedes aegypti	73.98	17.55
Aedes aegypti	73.18	17.77
Aedes aegypti	74.53	20.55
Aedes aegypti	76.52	9.59
Aedes aegypti	73.42	18.07
Aedes aegypti	99.63	16.37
Aedes aegypti	101.29	13.58
Aedes aegypti	101.3	13.6
Aedes aegypti	100.51	13.75
Aedes aegypti	99.37	16.4
Aedes aegypti	76.33	9.49
Aedes aegypti	98.57	16.71
Aedes aegypti	101.03	3.98
Aedes aegypti	101.7	3.23
Aedes aegypti	101.7	3.23
Aedes aegypti	79.77	11.75
Aedes aegypti	101.9	15.08
Aedes aegypti	98.38	7.88
Aedes aegypti	99.28	14.28
Aedes aegypti	92.7	11.61
Aedes aegypti	99	18.79
Aedes aegypti	98.34	8.86
Aedes aegypti	98.54	8.45
Aedes aegypti	101	13.37
Aedes aegypti	100.46	13.7
Aedes aegypti	99.53	16.47
Aedes aegypti	92.7	11.6
Aedes aegypti	100.38	13.64
Aedes aegypti	92.67	11.58
Aedes aegypti	99	18.79
Aedes aegypti	100.44	13.71
Aedes aegypti	100.47	13.69
Aedes aegypti	98.55	16.75
Aedes aegypti	76.97	11.01
Aedes aegypti	73.02	26.28
Aedes aegypti	98.57	16.75
Aedes aegypti	100.41	13.69
Aedes aegypti	98.55	16.75
Aedes aegypti	100.44	13.71
Aedes aegypti	120.38	22.35
Aedes aegypti	100.31	5.46
Aedes aegypti	100.6	13.87
Aedes aegypti	100.4	14.05
Aedes aegypti	120.36	22.33
Aedes aegypti	98.57	16.75
Aedes aegypti	120.37	22.35
Aedes aegypti	100.5	13.69
Aedes aegypti	120.38	22.35
Aedes aegypti	100.5	13.77
Aedes aegypti	120.28	22.62
Aedes aegypti	100.7	13.72
Aedes aegypti	100.32	13.8
Aedes aegypti	120.37	22.33
Aedes aegypti	120.37	22.34
Aedes aegypti	120.36	22.33
Aedes aegypti	120.38	22.35
Aedes aegypti	90.41	23.71
Aedes aegypti	110.42	-6.97
Aedes aegypti	105.28	21.35
Aedes aegypti	120.37	22.34
Aedes aegypti	101.64	3.21
Aedes aegypti	109	12.5
Aedes aegypti	105.83	20.25
Aedes aegypti	108.67	15.33
Aedes aegypti	100.53	13.77
Aedes aegypti	101.45	12.58
Aedes aegypti	106.71	10.85
Aedes aegypti	106.54	10.9
Aedes aegypti	100.49	13.75
Aedes aegypti	100.52	13.81
Aedes aegypti	106.5	10.74
Aedes aegypti	106.71	10.71
Aedes aegypti	106.76	10.76
Aedes aegypti	100.48	13.76
Aedes aegypti	100.58	13.78
Aedes aegypti	106.53	10.81
Aedes aegypti	100.46	13.72
Aedes aegypti	100.52	13.73
Aedes aegypti	99.95	9.54
Aedes aegypti	96.5	17.33
Aedes aegypti	106.66	10.76
Aedes aegypti	106.7	10.76
Aedes aegypti	106.8	10.86
Aedes aegypti	95.45	20.73
Aedes aegypti	106.74	10.73
Aedes aegypti	106.6	10.67
Aedes aegypti	100.03	9.45
Aedes aegypti	100.55	13.75
Aedes aegypti	106.69	10.83
Aedes aegypti	99.99	13.38
Aedes aegypti	106.59	10.89
Aedes aegypti	106.71	10.75
Aedes aegypti	100.5	13.77
Aedes aegypti	100.58	13.71
Aedes aegypti	99.99	9.46
Aedes aegypti	79.33	12.25
Aedes aegypti	106.71	10.67
Aedes aegypti	97.63	16.49
Aedes aegypti	99.91	20.46
Aedes aegypti	94.73	16.77
Aedes aegypti	94.9	20.14
Aedes aegypti	95.14	22.11
Aedes aegypti	106.72	10.78
Aedes aegypti	106.55	10.74
Aedes aegypti	106.62	10.67
Aedes aegypti	97.04	20.78
Aedes aegypti	120.47	22.66
Aedes aegypti	97.75	22.94
Aedes aegypti	80.02	9.67
Aedes aegypti	101.76	3.16
Aedes aegypti	101.72	3.12
Aedes aegypti	101.72	3.09
Aedes aegypti	79.15	12.82
Aedes aegypti	120.28	22.8
Aedes aegypti	121.14	22.76
Aedes aegypti	120.55	22.55
Aedes aegypti	98.2	17.3
Aedes aegypti	101.64	3.21
Aedes aegypti	100.47	13.76
Aedes aegypti	100.58	13.76
Aedes aegypti	100.5	13.67
Aedes aegypti	120.18	22.97
Aedes aegypti	101.73	3.11
Aedes aegypti	101.62	3.08
Aedes aegypti	71.15	34.1
Aedes aegypti	100.56	13.87
Aedes aegypti	120.22	23.01
Aedes aegypti	121.16	22.75
Aedes aegypti	120.39	22.51
Aedes aegypti	120.19	22.99
Aedes aegypti	120.55	22.5
Aedes aegypti	101.28	13.63
Aedes aegypti	120.18	22.97
Aedes aegypti	101.72	3.15
Aedes aegypti	120.3	22.63
Aedes aegypti	101.7	3.18
Aedes aegypti	77.02	28.99
Aedes aegypti	100.79	13.74
Aedes aegypti	120.31	22.62
Aedes aegypti	120.55	22.49
Aedes aegypti	101.3	13.62
Aedes aegypti	120.2	22.98
Aedes aegypti	120.32	22.64
Aedes aegypti	120.37	22.5
Aedes aegypti	79.83	11.95
Aedes aegypti	101.3	13.65
Aedes aegypti	120.3	22.8
Aedes aegypti	101.66	3.16
Aedes aegypti	101.29	13.64
Aedes aegypti	101.29	13.64
Aedes aegypti	120.2	23
Aedes aegypti	121.16	22.76
Aedes aegypti	101.3	13.65
Aedes aegypti	77.58	12.96
Aedes aegypti	76.98	11.03
Aedes aegypti	120.2	23
Aedes aegypti	77.58	12.96
Aedes aegypti	81.79	17.01
Aedes aegypti	101.29	13.63
Aedes aegypti	76.99	11.05
Aedes aegypti	79.83	11.92
Aedes aegypti	76.28	9.97
Aedes aegypti	98.57	16.75
Aedes aegypti	92.73	11.67
Aedes aegypti	73.85	18.53
Aedes aegypti	76.92	8.48
Aedes aegypti	92.73	11.67
Aedes aegypti	92.75	11.63
Aedes aegypti	99.59	13.62
Aedes aegypti	100.53	13.75
Aedes aegypti	76.95	11.1
Aedes aegypti	80.29	13.1
Aedes aegypti	92.73	11.65
Aedes aegypti	83.22	17.72
Aedes aegypti	100.49	13.86
Aedes aegypti	76.92	8.48
Aedes aegypti	92.73	11.67
Aedes aegypti	77.02	28.46
Aedes aegypti	75.69	18.24
Aedes aegypti	101.28	13.65
Aedes aegypti	92.75	11.65
Aedes aegypti	111.83	2.29
Aedes aegypti	83.29	17.7
Aedes aegypti	76.4	10.15
Aedes aegypti	92.73	11.67
Aedes aegypti	111.83	2.29
Aedes aegypti	96.18	16.82
Aedes aegypti	77.67	12.95
Aedes aegypti	125.2	1.45
Aedes aegypti	120.99	14.64
Aedes aegypti	120.99	14.49
Aedes aegypti	111.83	2.29
Aedes aegypti	121.02	14.57
Aedes aegypti	111.83	2.29
Aedes aegypti	119.12	-3.49
Aedes aegypti	80.19	13.04
Aedes aegypti	96.17	16.81
Aedes aegypti	101.45	3.04
Aedes aegypti	75.96	11.14
Aedes aegypti	92.73	11.61
Aedes aegypti	119.41	-5.15
Aedes aegypti	100.5	13.77
Aedes aegypti	100.37	5.56
Aedes aegypti	101.28	13.65
Aedes aegypti	119.34	-3.42
Aedes aegypti	84.81	22.23
Aedes aegypti	120.99	14.63
Aedes aegypti	119.94	-5.51
Aedes aegypti	100.34	5.42
Aedes aegypti	100.49	13.89
Aedes aegypti	101.28	13.65
Aedes aegypti	101.71	3.17
Aedes aegypti	120.2	22.99
Aedes aegypti	121	14.55
Aedes aegypti	103.52	16.07
Aedes aegypti	100.06	13.08
Aedes aegypti	79.86	6.92
Aedes aegypti	100.55	13.78
Aedes aegypti	123.9	10.31
Aedes aegypti	77.01	28.99
Aedes aegypti	106.69	10.78
Aedes aegypti	77.01	28.99
Aedes aegypti	79.14	12.92
Aedes aegypti	88.35	22.57
Aedes aegypti	80.02	9.75
Aedes aegypti	79.11	13.21
Aedes aegypti	80.03	9.65
Aedes aegypti	120.27	22.62
Aedes aegypti	79.78	12.77
Aedes aegypti	88.39	22.52
Aedes aegypti	79.14	12.92
Aedes aegypti	80.02	9.68
Aedes aegypti	100.01	15.08
Aedes aegypti	79.33	12.93
Aedes aegypti	88.28	22.65
Aedes aegypti	109.18	19.75
Aedes aegypti	79.33	12.9
Aedes aegypti	101.9	15.08
Aedes aegypti	80.27	13.08
Aedes aegypti	101.07	14.09
Aedes aegypti	77.58	12.97
Aedes aegypti	100.05	7.5
Aedes aegypti	35.33	32.56
Aedes aegypti	99.05	15.08
Aedes aegypti	98.58	16.75
Aedes aegypti	106.83	-6.17
Aedes aegypti	80.01	9.69
Aedes aegypti	102.14	12.6
Aedes aegypti	100.08	7.01
Aedes aegypti	99.74	19.55
Aedes aegypti	102.84	16.43
Aedes aegypti	110.43	-6.97
Aedes aegypti	34.93	32.38
Aedes aegypti	88.36	22.53
Aedes aegypti	77.22	28.59
Aedes aegypti	102.03	14.06
Aedes aegypti	99.05	15.06
Aedes aegypti	104.92	11.57
Aedes aegypti	104.9	11.58
Aedes aegypti	100.07	13.07
Aedes aegypti	104.92	11.55
Aedes aegypti	104.75	11.87
Aedes aegypti	103.53	10.61
Aedes aegypti	105.68	11.67
Aedes aegypti	104.93	11.6
Aedes aegypti	104.95	11.47
Aedes aegypti	100.01	15.05
Aedes aegypti	105	11.47
Aedes aegypti	104.92	11.56
Aedes aegypti	78.13	9.93
Aedes aegypti	100.58	13.78
Aedes aegypti	104.87	11.4
Aedes aegypti	100.52	13.75
Aedes aegypti	104.82	11.48
Aedes aegypti	78.12	9.91
Aedes aegypti	79.78	11.73
Aedes aegypti	104.95	11.53
Aedes aegypti	78.13	9.93
Aedes aegypti	100.55	13.75
Aedes aegypti	104.93	11.5
Aedes aegypti	100.57	13.79
Aedes aegypti	105.45	12
Aedes aegypti	78.05	9.88
Aedes aegypti	78.13	9.94
Aedes aegypti	100.5	13.85
Aedes aegypti	99.85	13.5
Aedes aegypti	74.85	12.87
Aedes aegypti	104.9	11.55
Aedes aegypti	78.14	9.91
Aedes aegypti	106.85	-6.21
Aedes aegypti	99.93	13.52
Aedes aegypti	99.81	13.54
Aedes aegypti	106.86	-6.18
Aedes aegypti	79.23	12.24
Aedes aegypti	106.86	-6.18
Aedes aegypti	106.8	-6.16
Aedes aegypti	106.15	21.02
Aedes aegypti	106.86	-6.18
Aedes aegypti	99	18.79
Aedes aegypti	106.8	-6.16
Aedes aegypti	106.15	21.03
Aedes aegypti	106.87	-6.2
Aedes aegypti	106.84	-6.15
Aedes aegypti	106.78	-6.3
Aedes aegypti	79.91	27.89
Aedes aegypti	105.85	21.03
Aedes aegypti	106.85	-6.21
Aedes aegypti	106.84	-6.15
Aedes aegypti	98.99	18.8
Aedes aegypti	104.92	11.56
Aedes aegypti	74.28	18.47
Aedes aegypti	106.87	-6.12
Aedes aegypti	106.66	-6.21
Aedes aegypti	120.99	14.58
Aedes aegypti	121.72	17.62
Aedes aegypti	127.9	1.18
Aedes aegypti	119.12	-3.49
Aedes aegypti	125.09	7.02
Aedes aegypti	77.17	28.55
Aedes aegypti	119.62	-4.25
Aedes aegypti	77.25	28.55
Aedes aegypti	127.84	1.16
Aedes aegypti	99	18.79
Aedes aegypti	70.24	21.95
Aedes aegypti	70.85	22.05
Aedes aegypti	77.51	21.25
Aedes aegypti	71.67	22.71
Aedes aegypti	70.6	22.43
Aedes aegypti	79.34	21.53
Aedes aegypti	106.22	-2.33
Aedes aegypti	70.63	22.13
Aedes aegypti	73.83	18.58
Aedes aegypti	72.95	23.5
Aedes aegypti	71.97	22.98
Aedes aegypti	76.18	20.53
Aedes aegypti	72.73	19.99
Aedes aegypti	72.84	19
Aedes aegypti	78.18	21.65
Aedes aegypti	71.92	23.29
Aedes aegypti	72.82	21.2
Aedes aegypti	79.16	20.34
Aedes aegypti	106.22	-2.33
Aedes aegypti	78.84	20.56
Aedes aegypti	70.76	22.66
Aedes aegypti	78.92	21.39
Aedes aegypti	76.77	19.26
Aedes aegypti	73.82	15.49
Aedes aegypti	72.14	21.77
Aedes aegypti	75.32	19.89
Aedes aegypti	78.96	20.05
Aedes aegypti	77	20.7
Aedes aegypti	76.57	20.7
Aedes aegypti	78.6	20.75
Aedes aegypti	77.31	19.15
Aedes aegypti	75.9	17.67
Aedes aegypti	78.32	20.73
Aedes aegypti	74.23	16.7
Aedes aegypti	78.45	11.17
Aedes aegypti	70.58	21.7
Aedes aegypti	77.73	20.86
Aedes aegypti	79.09	21.16
Aedes aegypti	74.18	17.29
Aedes aegypti	78.14	20.4
Aedes aegypti	73.93	16.92
Aedes aegypti	70.7	21.85
Aedes aegypti	75.89	19.84
Aedes aegypti	79.2	21.22
Aedes aegypti	73.16	19.21
Aedes aegypti	74.66	13.71
Aedes aegypti	73.11	18.99
Aedes aegypti	73.06	19.3
Aedes aegypti	80.2	21.46
Aedes aegypti	73.51	17.53
Aedes aegypti	79.66	21.17
Aedes aegypti	74	17.69
Aedes aegypti	72.81	18.9
Aedes aegypti	76.03	18.17
Aedes aegypti	74.46	16.68
Aedes aegypti	82.36	23.19
Aedes aegypti	118	5
Aedes aegypti	72.86	19.01
Aedes aegypti	74.58	18.46
Aedes aegypti	72.84	18.98
Aedes aegypti	72.8	18.95
Aedes aegypti	73.52	16.66
Aedes aegypti	77.14	20.1
Aedes aegypti	74.57	16.86
Aedes aegypti	74.64	16.82
Aedes aegypti	72.83	18.95
Aedes aegypti	79.14	12.92
Aedes aegypti	72.97	19.19
Aedes aegypti	73.73	18.68
Aedes aegypti	73.73	18.68
Aedes aegypti	115.6	5.57
Aedes aegypti	83.01	25.31
Aedes aegypti	76.92	15.14
Aedes aegypti	118.11	5.84
Aedes aegypti	73.82	15.9
Aedes aegypti	100.56	13.78
Aedes aegypti	81.79	17.01
Aedes aegypti	82.35	23.19
Aedes aegypti	110.34	1.55
Aedes aegypti	115.6	5.22
Aedes aegypti	119.13	5.45
Aedes aegypti	117.88	4.25
Aedes aegypti	113.98	4.4
Aedes aegypti	104.92	11.56
Aedes aegypti	116.84	6.9
Aedes aegypti	117.48	6.65
Aedes aegypti	100.14	15.71
Aedes aegypti	118.6	4.47
Aedes aegypti	100.6	13.87
Aedes aegypti	101.68	3.12
Aedes aegypti	103.85	1.3
[truncated: 27,301 more rows]
