# Supplementary material for: Habitat Quality Assessment Within Expanded Ranges of Dengue Vectors Using a Composite Index Scale
Source: Ecol Evol. 2026 Jan 24;16(1):e72387. doi: 10.1002/ece3.72387 (PMC12831639; doi:10.1002/ece3.72387)
Supplement: Supplementary file 2 — Table S2: CIS parameters Aedes aegypti . [file ECE3-16-e72387-s003.xlsx]

## Sheet: aegypti
Scenario	Time period	Species	Bioclimatic_suitability	Range_shift	Habitat_suitability_change	Niche_breadth	Niche_Position
Past	Past	Aedes aegypti	203.077	0	0	0.688738	0.486204
SSP1	2021-2040	Aedes aegypti	204.984	4.80142e-06	2.10724	0.704052	0.467651
SSP1	2041-2060	Aedes aegypti	198.391	5.39618e-06	2.30997	0.694597	0.464506
SSP1	2061-2080	Aedes aegypti	198.811	3.86421e-06	1.78779	0.698446	0.463287
SSP1	2081-2100	Aedes aegypti	199.74	1.99101e-06	1.14931	0.70042	0.46302
SSP2	2021-2040	Aedes aegypti	193.792	3.60555e-06	1.69963	0.691763	0.464613
SSP2	2041-2060	Aedes aegypti	196.618	4.77724e-06	2.099	0.707923	0.464661
SSP2	2061-2080	Aedes aegypti	200.499	4.14844e-06	1.88467	0.689657	0.463977
SSP2	2081-2100	Aedes aegypti	202.133	2.75643e-06	1.4102	0.705164	0.463588
SSP3	2021-2040	Aedes aegypti	192.859	6.54498e-07	0.693756	0.702502	0.464651
SSP3	2041-2060	Aedes aegypti	192.528	1.06898e-06	0.835032	0.696262	0.4646
SSP3	2061-2080	Aedes aegypti	195.171	4.5648e-06	2.02659	0.716221	0.465555
SSP3	2081-2100	Aedes aegypti	197.735	2.66475e-06	1.37895	0.716054	0.466557
SSP4	2021-2040	Aedes aegypti	194.171	3.05969e-06	1.51357	0.701729	0.466953
SSP4	2041-2060	Aedes aegypti	198.336	4.63086e-06	2.0491	0.692654	0.464361
SSP4	2061-2080	Aedes aegypti	202.036	2.09433e-06	1.18453	0.692452	0.463402
SSP4	2081-2100	Aedes aegypti	206.569	2.52347e-06	1.3308	0.692952	0.466716
