# Supplementary material for: Habitat Quality Assessment Within Expanded Ranges of Dengue Vectors Using a Composite Index Scale
Source: Ecol Evol. 2026 Jan 24;16(1):e72387. doi: 10.1002/ece3.72387 (PMC12831639; doi:10.1002/ece3.72387)
Supplement: Supplementary file 3 — Table S3: CIS parameters Aedes albopictus . [file ECE3-16-e72387-s001.xlsx]

## Sheet: albopictus
Scenario	Time period	Species	Bioclimatic_suitability	Range_shift	Habitat_suitability_change	Niche_breadth	Niche_Position
Past	Past	Aedes albopictus	253.729	0	0	0.783065	0.429448
SSP1	2021-2040	Aedes albopictus	210.277	-5.53216e-06	-1.21243	0.77053	0.354253
SSP1	2041-2060	Aedes albopictus	212.489	3.99792e-06	1.88203	0.791848	0.365182
SSP1	2061-2080	Aedes albopictus	212.568	3.21216e-06	1.62689	0.802844	8
SSP1	2081-2100	Aedes albopictus	214.425	4.33364e-06	1.99104	0.777694	0.364031
SSP2	2021-2040	Aedes albopictus	208.639	8.12781e-06	3.22303	0.798493	0.359763
SSP2	2041-2060	Aedes albopictus	211.877	8.41492e-06	3.31625	0.8009	0.363682
SSP2	2061-2080	Aedes albopictus	213.61	7.1124e-06	2.89332	0.800622	0.36174
SSP2	2081-2100	Aedes albopictus	214.966	4.53771e-06	2.0573	0.799351	0.361087
SSP3	2021-2040	Aedes albopictus	207.428	5.44276e-06	2.35118	0.795102	0.362611
SSP3	2041-2060	Aedes albopictus	207.431	5.57895e-06	2.3954	0.79578	0.35957
SSP3	2061-2080	Aedes albopictus	209.876	5.20259e-06	2.27319	0.79106	0.358981
SSP3	2081-2100	Aedes albopictus	210.39	8.19648e-06	3.24532	0.776478	0.359122
SSP4	2021-2040	Aedes albopictus	208.656	3.47949e-07	0.696868	0.792424	0.356228
SSP4	2041-2060	Aedes albopictus	211.415	8.31955e-06	3.28528	0.785643	0.359623
SSP4	2061-2080	Aedes albopictus	214.51	6.44229e-06	2.67573	0.814644	0.358156
SSP4	2081-2100	Aedes albopictus	216.316	1.13282e-05	4.26222	0.788509	0.360025
